# Supplementary material for: Comprehensive expression analysis suggests overlapping and specific roles of rice glutathione S-transferase genes during development and stress responses
Source: BMC Genomics. 2010 Jan 29;11:73. doi: 10.1186/1471-2164-11-73 (PMC2825235; doi:10.1186/1471-2164-11-73)
Supplement: Additional file 1 — GST gene family in rice. The gene name, locus ID, open reading frame length, protein length and chromosomal location of all the 79 GST genes are given. [file 1471-2164-11-73-S1.XLS]

## Sheet: GST Gene Family in Rice
Additional file 1. GST gene family in rice.
Class	Locus	Gene Name	Synonym	ORF length (bp)	Protein length (aa)	Pseudomolecule position	pI	Mol. Wt. (Da)	Direction of transcription
PHI	LOC_Os01g27360	OsGSTF1	OsGSTF1	660	219	15609819 - 15608228	6.3625	24923.5	Upward
	LOC_Os01g55830	OsGSTF2	OsGSTF2	648	215	32478700 - 32475247	6.026	23976.7	Upward
	LOC_Os03g04260	OsGSTF3	OsGSTF3	675	224	1934992 - 1934017	5.8764	24989.6	Upward
	LOC_Os01g70770	OsGSTF4	OsGSTF4	666	221	41290933 - 41289712	6.7284	24082.6	Upward
	LOC_Os01g27210	OsGSTF5	OsGSTF5	723	240	15498666-15497434	5.6205	26970.7	Upward
	LOC_Os10g39740	OsGSTF6	OsGSTF6	837	276	20903311 - 20902195	6.9552	30844.5	Upward
	LOC_Os01g27260	OsGSTF7	OsGSTF7	657	218	15544818-15543923	6.3597	24760.5	Upward
	LOC_Os01g27340	OsGSTF8	OsGSTF8	663	220	15587092 - 15585714	7.0562	24906.9	Upward
	LOC_Os01g27380	OsGSTF9	OsGSTF9	600	199	15616080 - 15618181	5.5923	22049.5	Downward
	LOC_Os01g27390	OsGSTF10	OsGSTF10	651	216	15618603 - 15621075	5.3235	23930.6	Downward
	LOC_Os01g25100	OsGSTF11		732	243	14149730-14151018	5.5348	26908.5	Downward
	LOC_Os01g27630	OsGSTF12	OsGSTF12	645	214	15737704 - 15738798	5.3354	24242	Downward
	LOC_Os01g27480	OsGSTF13		666	221	15671332 - 15672206	4.8976	24761.1	Downward
	LOC_Os03g04220	OsGSTF14	OsGSTF14	960	319	1918711 - 1917597	7.7412	35704.4	Upward
	LOC_Os03g04240	OsGSTF15	OsGSTF15	678	225	1928546 - 1927662	7.2152	25657	Upward
	LOC_Os03g04250	OsGSTF16		669	222	1932502 - 1931654	6.9482	25366.7	Upward
	LOC_Os05g05620	OsGSTF17		600	199	2774511 - 2775522	4.6667	22431.6	Downward
THETA	LOC_Os11g37730	OsGSTT1		741	246	21804678 - 21808475	10.0358	28051.6	Downward
TAU	LOC_Os03g57200	OsGSTU1	OsGSTU1	696	231	32559090 - 32558395	6.15	25870.5	Upward
	LOC_Os10g38630	OsGSTU2	OsGSTU2	723	240	20529454 - 20530250	6.1657	26346.5	Downward
	LOC_Os10g38501	OsGSTU3	OsGSTU3	702	233	20229972 - 20230770	5.7899	25332.1	Downward
	LOC_Os10g38495	OsGSTU4	OsGSTU4	720	239	20226791 - 20227738	4.6975	25561.4	Downward
	LOC_Os09g20220	OsGSTU5	OsGSTU5	687	228	12120224 - 12119538	5.4588	25842.6	Upward
	LOC_Os01g37750	OsGSTU6		753	250	21442537 - 21441785	4.7429	26022.7	Upward
	LOC_Os01g72120	OsGSTU7		720	239	42166847 - 42167909	5.6634	26257.3	Downward
	LOC_Os10g38610	OsGSTU8	OsGSTU8	705	234	20267457 - 20268304	6.4016	25791.4	Downward
	LOC_Os10g38590	OsGSTU9	OsGSTU9	723	240	20262960 - 20263764	5.4129	26186.8	Downward
	LOC_Os10g38780	OsGSTU10	OsGSTU10	708	235	20316311 - 20317018	4.758	25742.6	Downward
	LOC_Os07g07320	OsGSTU11	OsGSTU11	708	235	3660710 - 3661417	5.4115	25080.5	Downward
	LOC_Os10g38360	OsGSTU12	OsGSTU12	702	233	20168407 - 20169214	4.7148	25089.8	Downward
	LOC_Os10g38710	OsGSTU13	OsGSTU13	702	233	20293774 - 20292980	5.1348	24758.5	Upward
	LOC_Os10g38540	OsGSTU14	OsGSTU14	696	231	20245238 - 20246024	6.1421	25672.2	Downward
	LOC_Os10g38140	OsGSTU15	OsGSTU15	735	244	20103431 - 20102601	6.7981	26657.7	Upward
	LOC_Os05g34150	OsGSTU16	OsGSTU16	825	274	20110504 - 20109610	4.7471	29616.7	Upward
	LOC_Os09g29200	OsGSTU17	OsGSTU17	672	223	17746300 - 17747461	5.415	25186.1	Downward
	LOC_Os10g38580	OsGSTU18	OsGSTU18	732	243	20260145 - 20260959	5.7517	26491.5	Downward
	LOC_Os10g38340	OsGSTU19	OsGSTU19	720	239	20159106 - 20159926	4.8037	26032.9	Downward
	LOC_Os10g38350	OsGSTU20	OsGSTU20	696	231	20163743 - 20164516	5.185	25305.1	Downward
	LOC_Os10g38150	OsGSTU21	OsGSTU21	435	144	20105899 - 20105349	8.7045	16004.5	Upward
	LOC_Os10g38160	OsGSTU22	OsGSTU22	699	232	20108236 - 20109280	4.712	25582.3	Downward
	LOC_Os10g38700	OsGSTU23	OsGSTU23	726	241	20290739 - 20289896	5.1689	25671.5	Upward
	LOC_Os10g38470	OsGSTU24	OsGSTU24	4992	1663	20173318 - 20179339	9.4192	187876	Downward
	LOC_Os10g38640	OsGSTU25	OsGSTU25	714	237	20274076 - 20274906	5.0168	260359	Downward
	LOC_Os10g38670	OsGSTU26	OsGSTU26	708	235	20280491 - 20281296	6.5496	25914.9	Downward
	LOC_Os10g38660	OsGSTU27	OsGSTU27	705	234	20277801 - 20278597	8.1868	25790.9	Downward
	LOC_Os10g38690	OsGSTU28	OsGSTU28	693	230	20287129 - 20287900	5.1685	24780.2	Downward
	LOC_Os10g38489	OsGSTU29	OsGSTU29	708	235	20224024 - 20224858	4.7597	25461	Downward
	LOC_Os10g38600	OsGSTU30	OsGSTU30	717	238	20265421 - 20266251	5.963	25780.3	Downward
	LOC_Os10g38189	OsGSTU31	OsGSTU31	609	202	20120356 - 20119408	7.7092	21871.3	Upward
	LOC_Os10g38314	OsGSTU32		495	164	20156398 - 20155218	10.8988	17933	Upward
	LOC_Os10g22070	OsGSTU33	OsGSTU33	747	248	11066947 - 11067693	5.73	26028.7	Downward
	LOC_Os10g25590	OsGSTU34	OsGSTU34	735	244	12934134 - 12932478	5.3766	25675.5	Upward
	LOC_Os01g72130	OsGSTU35		684	227	42168609 - 42169398	6.6262	26093	Downward
	LOC_Os01g72140	OsGSTU36		696	231	42170907 - 42172039	5.5623	25987.8	Downward
	LOC_Os01g72150	OsGSTU37		693	230	42173295 - 42174100	4.6419	25733.4	Downward
	LOC_Os06g12290	OsGSTU38	OsGSTU38	780	259	6611662 - 6612441	5.6447	27478.4	Downward
	LOC_Os01g49720	OsGSTU39	OsGSTU39	714	237	28896613 - 28895823	5.7267	25873.4	Upward
	LOC_Os01g49710	OsGSTU40	OsGSTU40	720	239	28894471 - 28893636	6.1362	25833.7	Upward
	LOC_Os01g72160	OsGSTU41		687	228	42174579 - 42175739	6.7984	25523.2	Downward
	LOC_Os01g72170	OsGSTU42		717	238	42180906 - 42181622	5.0404	26493.5	Downward
	LOC_Os03g39850	OsGSTU43		696	231	22116101 - 22115059	6.7245	25910.7	Upward
	LOC_Os03g44170	OsGSTU44		699	232	24780687 - 24779989	5.4061	24619.2	Upward
	LOC_Os07g05800	OsGSTU45		576	191	2789750 - 2790857	9.1293	22470	Downward
	LOC_Os07g28480	OsGSTU46		699	232	16672702 - 16673400	4.7413	25826.3	Downward
	LOC_Os10g34020	OsGSTU47		615	204	17820048 - 17816652	5.1002	22724.4	Upward
	LOC_Os10g38720	OsGSTU48		732	243	20299448 - 20300179	6.3536	25876.8	Downward
	LOC_Os10g38730	OsGSTU49		732	243	20301464 - 20302195	4.7723	26335.9	Downward
	LOC_Os10g38740	OsGSTU50		711	236	20304286 - 20304996	5.8918	25656.3	Downward
	LOC_Os11g03210	OsGSTU51		342	113	1165520 - 1166164	4.7526	13180	Downward
	LOC_Os12g02960	OsGSTU52		612	203	1096623 - 1097302	4.884	23776.6	Downward
ZETA	LOC_Os12g10720	OsGSTZ1	OsGSTZ1	645	214	5755506 - 5758377	6.7664	23947.6	Downward
	LOC_Os12g10730	OsGSTZ2	OsGSTZ2	666	221	5759624 - 5762345	7.5884	24603.6	Downward
	LOC_Os02g35590	OsGSTZ3	OsGSTZ3	714	237	21407729 - 21405108			Upward
	LOC_Os11g14040	OsGSTZ4		723	240	7787757 - 7789994	4.9738	27002.6	Downward
DHAR	LOC_Os05g02530	OsDHAR1		642	213	858385 - 855450	6.1588	23570	Upward
	LOC_Os06g12630	OsDHAR2		819	273	6894492 - 6891953	8.2012	29682.1	Upward
TCHQD	LOC_Os04g35560	OsTCHQD1		798	265	21475959 - 21475054	9.3647	31153.6	Upward
EF1G	LOC_Os02g12800	OsEF1G1		1257	418	6722232 - 6725680			Downward
	LOC_Os06g37440	OsEF1G2		1251	416	22138129-22134955	6.3929	47390.5	Upward
