# Supplementary material for: Comprehensive expression analysis suggests overlapping and specific roles of rice glutathione S-transferase genes during development and stress responses
Source: BMC Genomics. 2010 Jan 29;11:73. doi: 10.1186/1471-2164-11-73 (PMC2825235; doi:10.1186/1471-2164-11-73)
Supplement: Additional file 4 — MPSS data showing tissue-specific abundance of rice GST genes. The number of tags (in tpm) for each GST gene in different tissue samples is given. [file 1471-2164-11-73-S4.XLS]

## Sheet: 17bp tags
Additional file 4. MPSS data showing tissue-specific abundance of rice GST genes.
Locus	NYR	NRA	NRB	NGD	NST	NYL	NLA	NLB	NLC	NLD	NME	NPO	NOS	NIP	NGS	NCA	NSR	NSL	NDR	NDL	NCR	NCL
LOC_Os01g27210	0	0	0	0	0	0	0	0	0	0	0	0	0	0	0	0	0	1	0	0	3	11
LOC_Os01g27260	0	3	0	5	0	0	0	0	0	0	25	0	0	33	87	0	0	0	0	0	3	0
LOC_Os01g27340	0	0	0	0	0	0	0	0	0	0	0	0	40	0	0	0	1	0	0	0	0	0
LOC_Os01g27360	0	0	0	0	72	42	0	102	0	3	18	0	0	190	13	0	0	3	0	18	0	74
LOC_Os01g27390	2	0	2	0	0	4	0	0	0	0	0	0	0	0	68	0	1	0	21	0	0	0
LOC_Os01g27480	0	0	0	0	0	0	68	5	4	0	0	0	0	0	0	0	0	5	0	0	0	0
LOC_Os01g37750	0	0	0	0	0	24	0	0	0	2	0	0	0	0	0	0	0	11	0	0	0	5
LOC_Os01g49710	0	0	0	0	0	1	0	0	0	0	0	0	0	0	0	0	0	0	0	0	4	0
LOC_Os01g49720	1	2	25	0	0	11	0	3	0	0	25	0	0	0	5	35	20	5	26	7	0	7
LOC_Os01g55830	4675	4848	1283	387	839	254	37	61	24	80	1068	1566	259	1209	4692	835	3927	217	3986	358	589	43
LOC_Os01g70770	91	167	39	278	636	323	206	370	389	482	48	95	28	617	386	325	39	182	119	115	52	275
LOC_Os01g72120	48	30	8	0	0	5	0	0	0	2	0	5	0	0	7	0	74	2	130	7	0	5
LOC_Os01g72130	0	54	23	0	5	0	0	0	0	0	0	0	0	0	0	0	22	0	96	0	18	0
LOC_Os01g72140	1159	603	922	0	0	0	23	0	0	0	0	0	0	0	0	0	529	0	2604	0	491	0
LOC_Os01g72170	14	237	191	129	4	62	73	24	7	46	0	0	0	0	22	6	62	158	98	140	88	12
LOC_Os02g35590	149	82	118	171	53	191	245	228	255	149	90	15	18	105	95	72	331	112	149	194	68	73
LOC_Os03g04220	10	77	68	0	503	0	0	0	0	0	133	0	0	138	50	0	96	0	78	0	0	0
LOC_Os03g04240	27	59	0	0	928	0	0	0	0	0	56	0	0	154	2	0	52	0	0	0	0	0
LOC_Os03g04250	9	55	73	0	114	18	0	0	0	0	54	0	0	59	0	0	13	6	30	4	7	0
LOC_Os03g04260	3	4	0	44	39	197	10	98	166	166	13	0	57	49	122	68	17	188	13	219	0	37
LOC_Os03g39850	0	0	2	0	0	0	0	0	0	0	0	0	0	0	0	0	0	0	0	0	0	0
LOC_Os03g44170	3664	47	306	0	0	0	0	0	0	0	0	0	0	0	0	0	5117	0	279	0	441	0
LOC_Os03g57200	1342	844	217	58	34	51	83	7	7	0	36	2	2	26	160	123	1993	8	935	31	126	0
LOC_Os04g35560	0	0	0	0	0	0	0	0	0	0	0	10	0	0	0	0	0	0	2	0	0	0
LOC_Os05g02530	238	165	55	299	208	358	294	188	427	269	359	284	581	984	1312	194	144	381	321	300	15	80
LOC_Os05g05620	7	0	54	0	0	0	0	0	0	12	0	0	0	0	0	0	0	0	4	0	0	0
LOC_Os06g12630	0	0	0	0	0	0	0	8	0	8	0	0	0	0	0	0	0	0	0	0	0	14
LOC_Os06g37440	497	579	254	228	478	170	179	271	174	211	401	84	199	353	774	825	154	216	537	391	72	89
LOC_Os07g05800	0	0	0	0	0	0	0	0	0	0	39	0	0	0	0	0	0	0	0	0	0	0
LOC_Os07g07320	0	39	6	53	0	0	0	5	0	0	0	0	8	0	83	3	56	0	55	4	19	0
LOC_Os07g28480	0	1	0	0	0	192	39	123	94	90	0	0	0	0	0	0	0	85	0	133	0	18
LOC_Os09g20220	26	0	0	0	0	0	0	0	0	0	0	0	0	0	0	0	16	0	2	0	0	0
LOC_Os09g29200	117	165	23	15	0	1606	331	676	506	495	0	3	43	0	524	222	130	1266	157	313	0	376
LOC_Os10g22070	0	0	0	0	0	0	0	0	0	0	0	0	2	0	3	0	20	0	36	0	11	0
LOC_Os10g25590	0	0	0	0	0	0	0	0	0	0	0	0	0	0	0	0	23	0	0	0	0	10
LOC_Os10g34020	4	13	0	0	0	0	0	0	0	0	0	0	0	0	9	0	61	0	76	0	9	0
LOC_Os10g38140	0	0	0	0	0	0	0	0	0	0	0	0	0	0	0	0	0	0	0	4	0	0
LOC_Os10g38150	0	0	0	0	0	0	0	0	0	0	0	0	0	0	37	0	2	0	10	0	0	0
LOC_Os10g38189	0	0	8	61	0	0	0	0	0	0	0	0	0	0	0	0	0	0	7	0	16	0
LOC_Os10g38340	595	47	18	0	0	20	0	0	0	0	0	0	0	0	5	0	953	38	106	0	1173	14
LOC_Os10g38350	42	39	66	0	0	0	25	0	0	0	0	0	0	0	5	0	108	0	65	0	14	0
LOC_Os10g38360	21	0	112	0	0	10	0	0	0	0	0	0	0	0	0	3	0	3	10	0	67	21
LOC_Os10g38495	2423	526	242	3	0	238	0	39	0	0	0	49	0	0	183	103	5856	7	1500	69	3767	149
LOC_Os10g38501	971	275	465	394	63	126	2	0	22	12	18	0	0	166	306	168	864	116	664	25	3941	43
LOC_Os10g38540	0	0	0	61	150	0	0	0	0	0	0	0	0	24	0	0	0	0	0	44	0	0
LOC_Os10g38580	0	4	0	146	47	10	0	0	0	0	0	1	0	78	0	0	3	10	34	87	0	0
LOC_Os10g38590	2	6	59	0	0	48	0	0	0	2	0	0	0	3	131	40	21	15	106	39	20	1
LOC_Os10g38660	73	0	0	0	0	0	0	0	0	0	0	0	0	0	0	0	9	0	24	0	0	0
LOC_Os10g38670	37	0	0	0	0	0	0	0	0	0	11	0	0	0	0	0	4	0	10	0	0	0
LOC_Os10g38700	0	0	0	0	0	451	10	134	53	43	0	0	0	0	0	1	0	179	0	69	0	42
LOC_Os10g38710	0	0	0	0	0	210	0	0	0	0	0	0	0	0	0	0	0	100	0	3	0	13
LOC_Os10g38720	17	0	0	0	0	0	0	0	0	0	0	0	0	0	0	0	0	0	0	0	0	0
LOC_Os10g38730	0	25	108	0	0	0	0	14	156	35	0	0	0	0	0	0	0	0	72	0	0	0
LOC_Os10g38740	163	86	320	90	0	10	0	19	91	74	157	0	32	69	795	177	234	32	119	1	304	4
LOC_Os10g38780	298	262	351	203	0	376	271	197	150	464	0	0	0	0	129	0	321	133	183	233	182	57
LOC_Os10g39740	0	0	0	0	13	0	0	0	0	0	0	0	0	0	0	0	0	0	0	0	0	0
LOC_Os11g14040	1	0	0	0	0	0	0	0	0	0	1	0	0	0	0	0	0	0	0	0	0	0
LOC_Os11g37730	0	0	0	0	0	0	0	0	0	0	0	0	0	0	0	0	0	0	2	0	0	0
LOC_Os12g02960	0	0	0	0	0	0	0	0	0	2	0	0	0	0	0	0	0	0	0	0	0	0
LOC_Os12g10720	0	0	0	0	0	14	0	0	0	0	0	0	0	53	0	34	0	0	2	0	0	0
LOC_Os12g10730	50	168	186	29	0	180	60	182	115	351	41	0	2	0	44	43	79	116	188	36	0	5
NCA, 35 days callus; NGD, 10 days germinating seedlings grown in dark; NGS, 3 days germinating seed; NIP, 90 days immature panicle; NLA, NLB, NLC and NLD, 60 days mature leaves (four replicates); NME, 60 days meristematic tissue; NOS, ovary and mature stigma; NPO, mature pollen; NRA and NRB, 60 days mature roots (two replicates); NST, 60 days stem; NYL, 14 days young leaves; NYR, 14 days young ro…
