# Supplementary material for: Comprehensive expression analysis suggests overlapping and specific roles of rice glutathione S-transferase genes during development and stress responses
Source: BMC Genomics. 2010 Jan 29;11:73. doi: 10.1186/1471-2164-11-73 (PMC2825235; doi:10.1186/1471-2164-11-73)
Supplement: Additional file 6 — Average log signal values of 71 GST genes in various tissues/organs and developmental stages. [file 1471-2164-11-73-S6.XLS]

## Sheet: Development
Additional file 6. Average signal log values of GST genes during various developmental stages in rice.
Probe Set ID	TIGR Locus		[Root]	[ML]	[YL]	[SAM]	[P1]	[P2]	[P3]	[P4]	[P5]	[P6]	[S1]	[S2]	[S3]	[S4]	[S5]	[Stigma]	[Ovary]
Os.25651.1.S1_at	LOC_Os01g27360	OsGSTF1	6.64395	7.40791	6.90141	6.60829	7.09382	5.00413	7.58119	6.69534	9.32196	8.30022	11.3055	7.8012	9.35809	7.91289	8.08781	9.36932	2.51458
Os.2241.1.S1_a_at	LOC_Os01g55830	OsGSTF2	14.2601	11.1086	10.8638	12.2305	11.1816	11.9767	12.1186	12.3506	13.0404	12.9568	13.2398	12.7009	12.8246	12.7033	12.9825	9.4443	11.1911
Os.2614.1.S1_at	LOC_Os03g04260	OsGSTF3	7.89124	7.62808	7.99804	9.50568	8.38789	8.85932	8.29346	7.96298	8.38143	8.02586	7.9866	8.94515	7.75828	7.86316	7.90366	8.47087	10.0078
Os.4698.1.S1_at	LOC_Os01g70770	OsGSTF4	8.14037	8.08225	6.38845	8.89649	10.3356	9.05612	10.682	10.977	10.907	10.6007	9.98154	8.66271	7.81567	7.0553	7.80948	11.3861	9.76784
Os.7911.1.S1_at	LOC_Os01g27210	OsGSTF5	7.39779	7.55968	6.64885	4.11069	4.05712	4.14154	4.39895	4.54674	3.99307	6.42634	7.2951	5.33676	5.88558	5.00983	3.79511	2.44029	5.57356
Os.4607.1.S1_at	LOC_Os10g39740	OsGSTF6	10.0783	3.9071	4.26035	7.93648	7.43273	8.96101	9.92284	10.4138	10.3546	6.05377	4.24259	3.68691	2.89243	2.66449	3.48648	3.28686	4.11424
OsAffx.23414.1.S1_at	LOC_Os01g27260	OsGSTF7	2.47917	2.40884	2.48734	2.55124	2.99096	2.39176	2.9715	3.78868	6.21652	2.91223	2.64644	2.72726	2.41402	2.40822	2.4694	2.38461	2.3914
Os.40662.1.S1_at	LOC_Os01g27340	OsGSTF8	2.46739	2.49345	2.49951	2.48087	2.47099	2.48933	2.5011	2.47337	2.48801	3.7727	2.46503	2.58683	2.46974	2.53853	2.51042	2.47849	2.44587
OsAffx.23416.1.S1_s_at	LOC_Os01g27380	OsGSTF9	2.23754	2.23034	2.22086	2.19485	2.18231	2.20453	2.18301	2.17998	2.18292	2.17554	2.18104	2.17449	2.25145	2.23927	2.22782	2.19527	2.18027
Os.36663.1.S1_at	LOC_Os01g27390	OsGSTF10	10.2884	2.17527	2.19073	2.16449	2.1508	2.18253	2.15075	2.14998	2.14892	2.14579	2.146	2.14369	2.1539	2.20062	2.2029	2.16306	2.14554
OsAffx.11198.1.S1_at	LOC_Os01g25100	OsGSTF11	2.24543	2.1252	2.45644	2.10898	2.09548	2.11504	2.0942	2.09294	2.09432	2.18151	2.09402	2.08503	2.16485	2.15194	2.14024	2.108	2.08923
Os.16500.1.S1_at	LOC_Os01g27630	OsGSTF12	3.10585	2.92061	2.8314	2.94887	2.83238	2.96449	2.92212	2.88347	3.36104	2.9494	7.67143	11.1685	10.927	9.15731	5.50964	2.80115	3.75664
Os.30790.1.S1_at	LOC_Os01g27480	OsGSTF13	2.12641	4.30466	2.14578	2.13789	2.13215	2.13343	2.27541	2.21953	2.13069	3.30821	5.17685	3.15855	2.17388	2.15636	2.15511	2.13292	2.11764
Os.14372.1.S1_at	LOC_Os03g04220	OsGSTF14	10.5383	2.1034	2.11769	9.88735	10.485	11.9535	12.2259	11.8255	10.9822	6.74155	4.87989	3.15411	3.49324	2.80845	2.8278	2.07078	3.84857
Os.15269.1.S1_at	LOC_Os03g04240	OsGSTF15	10.4752	2.63951	3.1311	6.18722	8.91663	10.9804	11.909	11.2531	10.8685	7.10236	5.51356	4.37479	3.60732	3.0515	4.66745	10.2886	7.51776
Os.23119.1.S1_at	LOC_Os03g04250	OsGSTF16	10.1375	3.06984	3.46461	5.22576	7.03707	9.69849	10.7504	10.299	10.1496	5.31664	2.75516	2.92958	2.87927	2.95151	3.33841	2.93607	3.89369
Os.50371.1.S1_x_at	LOC_Os05g05620	OsGSTF17	4.59967	2.28456	2.26616	2.10477	2.08998	2.14748	2.09755	2.08848	2.08792	2.1439	2.09326	2.08279	2.09322	2.1358	2.17081	2.10074	2.03639
Os.12200.1.S1_s_at	LOC_Os03g57200	OsGSTU1	10.1478	4.3724	3.19416	3.06549	3.13681	5.17634	4.20935	4.52891	4.71452	5.93952	9.46214	7.5687	7.98292	7.68371	7.26106	3.69415	3.06633
Os.7732.1.S1_at	LOC_Os10g38630	OsGSTU2	2.28923	2.31372	2.36494	2.29857	2.28205	2.3093	2.28995	2.27871	2.27922	8.67792	2.26759	11.1617	2.28905	2.37097	2.45261	10.0551	12.3177
Os.7794.1.S1_at	LOC_Os10g38501	OsGSTU3	9.33468	6.38257	4.90531	3.30328	6.28889	4.93547	7.77393	6.84899	8.05525	7.98217	8.85519	7.48057	9.63576	11.1056	10.1966	4.15982	3.32568
Os.2612.1.S1_at	LOC_Os10g38495	OsGSTU4	8.75961	4.61128	3.27627	3.01071	3.29718	2.7929	3.17866	3.66743	3.36216	3.89384	6.64274	5.01832	7.31764	6.38375	4.48073	3.27412	2.95304
Os.4759.1.S1_at	LOC_Os09g20220	OsGSTU5	3.62902	2.30014	2.30259	2.2932	2.27423	2.30201	2.28284	2.27768	2.27922	2.27432	2.65936	2.26837	2.28785	2.34278	2.94364	2.29189	2.25959
Os.28823.1.S1_at	LOC_Os01g37750	OsGSTU6	3.28856	6.23488	5.2421	3.10471	2.98976	3.24762	3.07587	2.99485	2.93665	3.3393	4.04905	4.51677	4.43457	3.64005	3.67353	2.99763	2.96081
Os.24890.1.S1_at	LOC_Os01g72120	OsGSTU7	8.53998	6.78086	4.94583	2.53379	2.69507	2.67804	2.65166	2.66503	3.42736	4.01602	6.30523	5.4424	5.72299	4.35981	2.96441	2.4751	2.59672
Os.8868.1.S1_at	LOC_Os10g38610	OsGSTU8	2.81971	5.54409	4.1349	2.82757	2.78763	2.88538	2.78724	2.77635	2.80664	2.76519	3.1546	2.8098	3.04477	3.43362	3.10683	2.80551	2.7436
Os.9101.1.S1_at	LOC_Os10g38780	OsGSTU10	7.17718	4.12445	4.59505	2.85126	2.8871	2.92237	3.28246	3.54804	4.53011	6.16481	9.08034	7.87084	7.25219	6.99168	5.77936	2.95863	2.74073
Os.13016.1.S1_a_at	LOC_Os07g07320	OsGSTU11	10.8177	13.3634	9.80534	6.39654	8.85739	8.77208	10.1452	10.7375	9.25236	9.96631	10.4178	8.99545	9.50239	8.74396	9.85282	12.4152	9.36837
Os.13015.1.S1_at	LOC_Os10g38360	OsGSTU12	1.82578	1.83546	1.84111	1.82649	1.81952	1.83085	1.82006	1.81794	1.81928	1.8157	1.8174	1.81607	1.82129	1.84899	1.88754	1.82816	1.81828
Os.9775.1.S1_at	LOC_Os10g38710	OsGSTU13	4.04982	8.507	5.25579	3.54219	3.82292	4.03745	4.70848	4.53065	4.82327	5.33327	7.95545	6.77416	5.31195	5.38562	5.29572	3.41982	4.49976
Os.7174.1.S1_at	LOC_Os10g38540	OsGSTU14	2.52036	2.54583	2.57636	2.53309	2.51141	2.55332	2.50897	2.57945	7.16587	2.50452	2.64846	2.53789	2.51127	2.56794	2.59319	2.53094	2.49097
Os.13014.1.S1_a_at	LOC_Os10g38140	OsGSTU15	4.89963	5.14731	4.7501	2.36245	2.32962	2.22107	2.2309	2.24861	2.75321	5.19218	5.94096	3.89784	3.21127	3.12371	2.52266	2.17961	2.17283
Os.57507.1.A1_at	LOC_Os05g34150	OsGSTU16	2.65999	2.68327	2.70673	2.78432	2.81544	3.33223	2.66833	2.79903	2.65396	2.58739	2.64786	2.54368	2.65605	2.70579	2.73347	2.66493	2.65666
OsAffx.30073.1.S1_at	LOC_Os09g29200	OsGSTU17	2.2533	2.3388	2.26509	2.22741	2.21483	2.23237	2.2155	2.21144	2.21468	2.20629	2.2257	2.21782	2.23552	2.27768	2.40271	2.23168	2.21441
Os.5053.1.S1_at	LOC_Os10g38580	OsGSTU18	8.90375	2.83705	2.57622	3.00719	3.45229	4.70601	4.7376	5.48083	9.34873	5.89535	3.16758	3.51914	2.81313	2.67462	2.93727	8.59879	2.95704
Os.9013.1.S1_at	LOC_Os10g38340	OsGSTU19	2.55098	2.5907	2.8022	2.57613	2.53478	2.60446	2.54449	2.51364	2.51638	2.52949	2.52628	2.50231	2.54079	4.44234	3.20008	2.53737	2.50168
Os.46635.1.S1_x_at	LOC_Os10g38350	OsGSTU20	4.14364	3.86243	3.90277	3.3585	3.50221	3.56088	3.40618	3.57053	3.6561	3.63282	4.54928	3.72926	3.98243	5.07267	5.41932	3.70717	3.33376
Os.36568.1.S1_x_at	LOC_Os10g38150	OsGSTU21	5.08382	4.36059	3.33643	2.88211	3.06715	3.00536	2.70897	2.84399	2.96395	4.32382	4.2333	3.72095	4.58694	3.40992	3.21391	2.86914	2.96748
Os.14444.1.S1_at	LOC_Os10g38700	OsGSTU23	5.70339	11.3695	10.5592	3.32892	3.61599	3.18199	3.90107	3.81467	5.71525	8.06624	11.052	9.96486	8.77463	8.87947	8.21318	9.59735	2.8715
Os.5441.1.S1_at	LOC_Os10g38470	OsGSTU24	3.24178	3.57068	3.73361	3.27286	3.29636	3.86953	3.33412	3.22117	3.15964	3.18801	3.58628	3.17251	3.60911	4.27104	4.1241	3.22545	3.0261
Os.21842.1.S1_at	LOC_Os10g38670	OsGSTU26	9.78073	2.43348	2.44779	2.43392	2.3973	2.44109	2.39735	2.40514	2.55692	3.86842	2.82445	2.39568	2.50786	2.49388	2.47424	2.41429	2.36811
OsAffx.18569.1.S1_x_at	LOC_Os10g38690	OsGSTU28	2.88407	2.76069	2.75795	2.71698	2.70074	2.73553	2.70177	2.70333	2.84386	2.77387	2.86077	2.68702	2.70639	2.92388	2.86324	2.72357	2.67855
Os.46634.1.S1_x_at	LOC_Os10g38489	OsGSTU29	7.27268	5.16508	4.30229	3.38301	4.30792	4.00766	4.50324	4.44825	4.49274	5.02106	5.88049	4.3171	5.75728	6.79005	5.66481	4.30477	4.17457
Os.40000.1.S1_x_at	LOC_Os10g38600	OsGSTU30	9.13092	2.61107	2.57119	2.54272	2.54154	2.55599	2.5298	2.5315	2.53007	2.57965	3.17946	3.20412	3.35166	2.97486	3.29171	2.52802	2.50667
Os.24890.1.S2_at	LOC_Os01g72130	OsGSTU35	9.17213	7.5021	6.60914	2.88456	2.97235	3.03915	2.95772	2.97343	3.63766	3.91313	8.88644	7.37746	7.41635	6.64479	3.48811	2.72314	2.56238
Os.22957.1.S1_at	LOC_Os01g72140	OsGSTU36	7.99205	2.74623	2.75017	2.67158	2.62657	2.67287	2.62495	2.62945	2.62701	2.60794	6.45995	4.87085	4.04558	2.96327	2.83231	2.65372	2.60299
OsAffx.24011.1.S1_at	LOC_Os01g72150	OsGSTU37	6.10244	2.40985	2.34812	2.31869	2.29443	2.34651	2.29418	2.34226	2.48007	2.28314	2.552	2.2946	2.3097	2.3565	2.35008	2.31246	2.2858
OsAffx.15384.1.A1_at	LOC_Os06g12290	OsGSTU38	2.07713	2.09042	2.08675	2.19162	2.1098	2.082	2.07629	2.07633	2.07229	2.07586	2.07134	2.06723	2.07216	2.10034	2.09969	2.0825	2.13156
OsAffx.11535.1.S1_at	LOC_Os01g49720	OsGSTU39	2.64492	2.51613	2.51539	2.47954	2.48622	2.47569	2.51673	2.48872	2.49463	2.83426	2.6539	3.00754	2.49137	2.52145	2.52361	2.496	2.43237
Os.38022.2.S1_x_at	LOC_Os01g49710	OsGSTU40	2.32009	2.34972	2.32489	2.32016	2.31206	2.3228	2.31293	2.43737	2.31476	4.11944	3.41552	2.37026	2.48429	2.23095	2.34253	2.32068	2.30558
Os.52054.1.S1_at	LOC_Os01g72160	OsGSTU41	5.76002	2.60765	2.47682	2.44474	2.42223	2.45233	2.49954	2.41565	2.49144	2.39776	2.82005	2.87164	2.42894	2.51891	2.51008	2.4283	2.40954
Os.11303.1.S1_at	LOC_Os01g72170	OsGSTU42	9.46678	7.79227	8.61914	2.95621	2.78107	3.13532	2.91896	2.93769	3.83803	7.12189	7.83507	7.62812	6.82653	4.71255	4.00089	2.89324	2.55598
OsAffx.13256.1.S1_at	LOC_Os03g39850	OsGSTU43	2.50931	2.51214	2.53825	2.48312	2.52486	2.50984	2.45327	2.45084	2.49028	2.43912	2.43779	2.42815	2.46041	2.56025	2.54528	2.47173	2.43214
Os.56896.1.S1_at	LOC_Os03g44170	OsGSTU44	2.54546	2.35164	2.3292	2.29709	2.28211	2.3083	2.31685	2.28092	2.29578	2.27303	2.27941	2.27201	2.29021	2.48959	2.36231	2.29515	2.2743
OsAffx.28293.1.S1_at	LOC_Os07g05800	OsGSTU45	2.50916	2.55937	4.01853	6.94287	5.50006	4.57125	3.94954	2.49681	2.49035	4.07789	2.49978	2.47045	2.4899	2.56214	2.54284	2.5031	2.47371
Os.52854.1.S1_at	LOC_Os07g28480	OsGSTU46	2.66183	2.87191	2.71927	2.68392	2.65018	2.71215	2.65286	2.64362	2.66157	2.65637	2.63834	2.63082	2.67298	2.93237	2.81093	5.62377	5.56771
Os.39228.1.S1_at	LOC_Os10g34020	OsGSTU47	2.47542	2.51225	2.53463	2.48664	2.46351	2.57789	2.48901	2.46243	2.44236	2.44538	2.44465	2.43167	2.48973	2.84536	2.54973	2.48116	2.44094
Os.46825.1.S1_at	LOC_Os10g38720	OsGSTU48	5.0195	4.13829	4.3248	4.29368	5.83147	4.79612	6.62008	5.66828	4.55838	8.41493	5.13861	4.26726	4.64149	5.21426	4.5615	4.34237	3.71422
OsAffx.20172.1.S1_x_at	LOC_Os10g38730	OsGSTU49	3.48024	4.50775	3.66842	3.33149	3.45374	2.78885	3.356	3.63717	4.16763	4.42922	3.66063	3.44476	3.63118	3.38289	3.25304	3.45994	3.35863
Os.4762.1.S1_at	LOC_Os10g38740	OsGSTU50	8.73828	5.913	7.40553	3.49096	5.29827	5.54777	6.83275	8.36052	9.3359	10.4197	11.7537	10.0753	10.1026	9.38205	8.91589	2.80809	3.03822
OsAffx.18651.1.S1_at	LOC_Os11g03210	OsGSTU51	2.86437	2.92971	2.99685	2.91947	2.84944	2.99232	2.91047	2.84566	2.83427	2.83647	2.81404	2.81348	2.86333	3.23313	3.20571	2.85977	2.77572
OsAffx.19460.1.S1_at	LOC_Os12g02960	OsGSTU52	4.08294	7.03121	8.5069	5.15313	5.04862	5.2283	4.97199	4.88082	4.84386	5.5727	5.05012	4.5573	4.10238	3.35942	4.04577	5.33572	5.28731
Os.8664.1.S1_at	LOC_Os11g37730	OsGSTT1	10.0317	10.3003	9.75903	6.6443	7.3357	6.97116	8.32542	8.18478	8.81445	9.61967	9.5994	9.39705	9.26131	8.51493	7.50512	8.63976	6.77994
Os.12706.1.S1_at	LOC_Os05g02530	OsDHAR1	12.1972	13.7892	12.5988	13.0054	11.88	12.4943	13.0787	13.7914	14.0482	13.126	13.8499	13.3655	13.1859	11.5627	9.84746	13.4061	12.1638
Os.14330.1.S1_at	LOC_Os06g12630	OsDHAR2	8.71356	11.9217	10.1786	7.9062	8.32614	7.72813	8.06786	8.25928	9.1134	8.65045	9.79719	8.93952	8.66629	8.45556	9.39732	8.61358	8.37026
OsAffx.24215.1.S1_x_at	LOC_Os02g12800	OsEF1G1	12.0161	12.1316	12.2197	12.9778	12.2718	11.7747	12.3765	12.319	12.2779	11.7946	11.7219	12.0741	11.9324	11.9355	12.3833	11.8798	12.2734
Os.10471.1.S1_a_at	LOC_Os06g37440	OsEF1G2	12.4254	11.3442	11.8562	13.1233	11.6582	11.5544	11.4815	11.2262	11.3191	11.2005	11.5047	12.9322	12.5846	12.0719	12.2222	10.8983	11.6033
Os.21340.1.S1_s_at	LOC_Os12g10720	OsGSTZ1	10.3977	9.04499	11.4781	9.06809	8.44278	8.48882	8.79415	9.42239	10.9308	9.94303	10.2862	9.94159	9.12695	8.58342	7.39436	9.41701	8.4633
Os.9466.1.S1_a_at	LOC_Os12g10730	OsGSTZ2	8.93895	10.1864	10.0952	5.48984	4.19641	3.48382	4.30323	3.7986	4.98546	6.71692	8.87288	7.89282	7.04006	7.02808	6.35825	7.17878	5.312
Os.6851.1.S1_at	LOC_Os02g35590	OsGSTZ3	3.195	3.65126	4.4881	2.73176	3.18677	3.12886	2.99266	3.04309	3.18539	3.45638	4.42237	3.89493	4.2552	3.65066	3.83246	3.36124	3.06146
OsAffx.18842.1.S1_at	LOC_Os11g14040	OsGSTZ4	2.44617	2.4314	3.13119	2.42246	2.44141	2.45588	2.41072	2.3943	2.38082	2.59099	2.50349	3.02221	2.40366	2.79432	2.51438	2.75488	2.34179
Os.28042.1.S1_a_at	LOC_Os04g35560	OsTCHQD1	7.67581	8.28659	8.85099	5.79509	8.06226	7.77547	8.1209	8.75862	7.85898	9.25631	8.5108	8.33299	8.11564	7.95637	7.10562	8.59786	7.72063
