# Supplementary material for: Comprehensive expression analysis suggests overlapping and specific roles of rice glutathione S-transferase genes during development and stress responses
Source: BMC Genomics. 2010 Jan 29;11:73. doi: 10.1186/1471-2164-11-73 (PMC2825235; doi:10.1186/1471-2164-11-73)
Supplement: Additional file 9 — Fold change and regulation of GST genes differentially expressed in the presence of plant hormones auxin and cytokinin. [file 1471-2164-11-73-S9.XLS]

## Sheet: Hormone
Additional file 9. Fold change and regulation of GST genes differentially expressed in the presence of plant hormones auxin and cytokinin
Probe Set ID	TIGR_Locus	Gene Name	Fold change
			SL-IAA	SL-BAP	Root-30min-tZ	root-120min-tZ	Leaf-30min-tZ	Leaf-120min-tZ
Os.12200.1.S1_s_at	LOC_Os03g57200	OsGSTU1	6.68429	1.34646	2.49943	1.45833	-1.01945	1.00915
Os.7794.1.S1_at	LOC_Os10g38501	OsGSTU3	2.78715	1.49537	2.61473	2.63475	1.03605	1.63647
Os.2612.1.S1_at	LOC_Os10g38495	OsGSTU4	17.5929	1.64087	3.00303	2.63447	-1.1606	1.18408
Os.4759.1.S1_at	LOC_Os09g20220	OsGSTU5	30.2146	1.51551	1.99576	1.11499	1.07838	1.06115
Os.24890.1.S1_at	LOC_Os01g72120	OsGSTU7	1.08919	1.09495	-3.83797	-3.40245	-2.26481	-2.05779
Os.9101.1.S1_at	LOC_Os10g38780	OsGSTU10	1.2422	1.71073	1.43923	1.73662	-2.25563	-2.61888
Os.13016.1.S1_a_at	LOC_Os07g07320	OsGSTU11	1.12322	1.29888	-1.71515	-1.30397	-3.86521	-2.74331
Os.13015.1.S1_at	LOC_Os10g38360	OsGSTU12	4.76759	1.00121	-1.5064	-1.04505	-1.12941	1.33235
Os.9775.1.S1_at	LOC_Os10g38710	OsGSTU13	1.27851	1.19117	-1.00811	-1.06982	-9.64526	-2.80081
Os.13014.1.S1_a_at	LOC_Os10g38140	OsGSTU15	-1.18791	-1.02022	1.78825	1.24655	-3.13014	-2.77292
Os.5053.1.S1_at	LOC_Os10g38580	OsGSTU18	1.07382	-1.2768	-2.1398	-2.36964	-1.34427	-1.05347
Os.46635.1.S1_x_at	LOC_Os10g38350	OsGSTU20	6.28101	1.4146	-1.77689	-1.34095	-1.58823	1.18081
Os.36568.1.S1_x_at	LOC_Os10g38150	OsGSTU21	3.75909	-1.16368	5.20861	3.74001	-6.03845	-4.38614
Os.14444.1.S1_at	LOC_Os10g38700	OsGSTU23	1.32314	1.05462	-1.68154	-1.64004	-3.54055	-3.49916
Os.5441.1.S1_at	LOC_Os10g38470	OsGSTU24	1.02623	1.00907	-1.21585	1.00928	1.90021	2.41531
Os.21842.1.S1_at	LOC_Os10g38670	OsGSTU26	1.16483	3.14218	1.08099	1.1975	-1.04739	-1.02567
Os.46634.1.S1_x_at	LOC_Os10g38489	OsGSTU29	2.92706	1.97342	1.53995	1.2472	-1.35197	-1.38884
Os.40000.1.S1_x_at	LOC_Os10g38600	OsGSTU30	2.18337	1.67454	-1.93821	-1.24744	-1.43661	1.1316
Os.24890.1.S2_at	LOC_Os01g72130	OsGSTU35	2.69234	-1.13036	-1.81871	-1.53446	-4.26086	-3.43578
Os.22957.1.S1_at	LOC_Os01g72140	OsGSTU36	1.58143	-1.36364	-2.14574	-1.62652	-1.27759	1.78253
OsAffx.24011.1.S1_at	LOC_Os01g72150	OsGSTU37	5.60132	2.50423	-1.08008	1.17892	-1.36415	1.13011
OsAffx.11535.1.S1_at	LOC_Os01g49720	OsGSTU39	-1.01088	1.03988	-1.00769	-1.02074	-2.20928	-2.43642
Os.52054.1.S1_at	LOC_Os01g72160	OsGSTU41	1.37564	3.6646	1.32404	1.67669	-1.28978	1.18433
Os.11303.1.S1_at	LOC_Os01g72170	OsGSTU42	1.4333	1.14657	-4.82495	-2.7651	-2.56697	-3.21304
OsAffx.13256.1.S1_at	LOC_Os03g39850	OsGSTU43	1.04786	-1.00992	27.0772	22.155	1.00834	1.00897
Os.46825.1.S1_at	LOC_Os10g38720	OsGSTU48	4.02057	1.19042	-1.04536	-1.43977	1.02393	-1.02114
Os.4762.1.S1_at	LOC_Os10g38740	OsGSTU50	4.74333	1.14414	2.50685	1.49813	-1.41205	-2.00576
Os.25651.1.S1_at	LOC_Os01g27360	OsGSTF1	1.09848	1.00113	1.01429	-1.00046	-1.74433	-2.1332
Os.36663.1.S1_at	LOC_Os01g27390	OsGSTF10	-2.00732	1.07211	-1.0442	1.14459	-1.41731	-1.07529
OsAffx.24215.1.S1_x_at	LOC_Os02g12800	OsEF1G1	1.03679	1.10262	-1.05869	-1.1652	2.1482	1.86579
Os.28042.1.S1_a_at	LOC_Os04g35560	OsTCHQD1	1.05206	-1.30045	-5.48348	-3.17767	-8.50436	-10.598
