# Supplementary material for: Comprehensive expression analysis suggests overlapping and specific roles of rice glutathione S-transferase genes during development and stress responses
Source: BMC Genomics. 2010 Jan 29;11:73. doi: 10.1186/1471-2164-11-73 (PMC2825235; doi:10.1186/1471-2164-11-73)
Supplement: Additional file 10 — Fold change and regulation of GST genes differentially expressed under various abiotic stress conditions. [file 1471-2164-11-73-S10.XLS]

## Sheet: Abiotic_stress2
Additional file 10. Fold change and regulation of GST genes differentially expressed under various abiotic stress conditions
Probe Set ID	TIGR_Locus	Gene Name	Fold change
			Desiccation	Salt	Cold
Os.7794.1.S1_at	LOC_Os10g38501	OsGSTU3	3.52688	4.7451	1.94899
Os.2612.1.S1_at	LOC_Os10g38495	OsGSTU4	10.7368	9.28279	15.6624
Os.4759.1.S1_at	LOC_Os09g20220	OsGSTU5	1.44468	3.57057	1.57137
Os.28823.1.S1_at	LOC_Os01g37750	OsGSTU6	4.68711	3.24516	1.11269
Os.9101.1.S1_at	LOC_Os10g38780	OsGSTU10	-3.63021	-1.63553	2.53726
Os.13016.1.S1_a_at	LOC_Os07g07320	OsGSTU11	-2.43881	1.61653	1.95475
Os.9775.1.S1_at	LOC_Os10g38710	OsGSTU13	-13.0187	-2.99928	-1.85965
Os.7174.1.S1_at	LOC_Os10g38540	OsGSTU14	-6.5875	-2.43	1.52362
Os.13014.1.S1_a_at	LOC_Os10g38140	OsGSTU15	-5.03972	-2.01994	1.171
Os.5053.1.S1_at	LOC_Os10g38580	OsGSTU18	-3.62318	-1.80127	-1.04937
Os.40000.1.S1_x_at	LOC_Os10g38600	OsGSTU30	-1.43341	-1.0186	3.30562
Os.22957.1.S1_at	LOC_Os01g72140	OsGSTU36	-4.64622	-8.33251	1.05983
OsAffx.24011.1.S1_at	LOC_Os01g72150	OsGSTU37	-1.01334	-1.23825	5.51133
OsAffx.11535.1.S1_at	LOC_Os01g49720	OsGSTU39	2.27677	3.62781	-1.12101
Os.38022.2.S1_x_at	LOC_Os01g49710	OsGSTU40	3.76001	3.62294	1.22176
Os.4762.1.S1_at	LOC_Os10g38740	OsGSTU50	1.33034	2.84133	2.68135
Os.7911.1.S1_at	LOC_Os01g27210	OsGSTF5	3.3277	3.82289	3.00394
Os.36663.1.S1_at	LOC_Os01g27390	OsGSTF10	-7.18931	-10.2566	-5.07941
Os.9466.1.S1_a_at	LOC_Os12g10730	OsGSTZ2	-2.24968	-1.40385	1.07032
Os.28042.1.S1_a_at	LOC_Os04g35560	OsTCHQD1	9.62773	2.50545	1.63422
