# Supplementary material for: Comprehensive expression analysis suggests overlapping and specific roles of rice glutathione S-transferase genes during development and stress responses
Source: BMC Genomics. 2010 Jan 29;11:73. doi: 10.1186/1471-2164-11-73 (PMC2825235; doi:10.1186/1471-2164-11-73)
Supplement: Additional file 11 — Fold change and regulation of GST genes differentially expressed under arsenate stress. [file 1471-2164-11-73-S11.XLS]

## Sheet: Arsenate_stress
Additional file 11. Fold change and regulation of GST genes differentially expressed under arsenate stress
Probe Set ID	TIGR_Locus	Gene Name	Fold change
			Azucena	Bala
Os.12200.1.S1_s_at	LOC_Os03g57200	OsGSTU1	3.64156	9.65474
Os.7794.1.S1_at	LOC_Os10g38501	OsGSTU3	8.2765	12.4852
Os.2612.1.S1_at	LOC_Os10g38495	OsGSTU4	30.6305	71.0204
Os.4759.1.S1_at	LOC_Os09g20220	OsGSTU5	222.362	94.0316
Os.28823.1.S1_at	LOC_Os01g37750	OsGSTU6	1.25202	2.18992
Os.24890.1.S2_at	LOC_Os01g72120	OsGSTU7	4.99423	2.80322
Os.8868.1.S1_at	LOC_Os10g38610	OsGSTU8	20.1841	28.9876
Os.9101.1.S1_at	LOC_Os10g38780	OsGSTU10	2.34088	3.24934
Os.13016.1.S1_a_at	LOC_Os07g07320	OsGSTU11	-2.43802	-2.47105
Os.13015.1.S1_at	LOC_Os10g38360	OsGSTU12	9.58083	6.3758
Os.13014.1.S1_a_at	LOC_Os10g38140	OsGSTU15	4.51313	4.35455
Os.9013.1.S1_at	LOC_Os10g38340	OsGSTU19	78.7871	132.555
Os.46635.1.S1_x_at	LOC_Os10g38350	OsGSTU20	13.2491	8.72796
Os.36568.1.S1_x_at	LOC_Os10g38150	OsGSTU21	25.0722	21.0348
Os.5441.1.S1_at	LOC_Os10g38470	OsGSTU24	12.4503	14.0584
Os.21842.1.S1_at	LOC_Os10g38670	OsGSTU26	4.25144	1.61815
Os.46634.1.S1_x_at	LOC_Os10g38489	OsGSTU29	3.03084	4.13135
OsAffx.24011.1.S1_at	LOC_Os01g72150	OsGSTU37	6.80169	11.3446
OsAffx.11535.1.S1_at	LOC_Os01g49720	OsGSTU39	30.6697	34.7332
Os.38022.2.S1_x_at	LOC_Os01g49710	OsGSTU40	11.1408	14.8383
Os.52054.1.S1_at	LOC_Os01g72160	OsGSTU41	6.29171	4.69625
Os.56896.1.S1_at	LOC_Os03g44170	OsGSTU44	6.20474	1.28977
Os.39228.1.S1_at	LOC_Os10g34020	OsGSTU47	169.537	68.3141
Os.46825.1.S1_at	LOC_Os10g38720	OsGSTU48	8.05161	14.8804
Os.4762.1.S1_at	LOC_Os10g38740	OsGSTU50	11.5693	11.7844
Os.4698.1.S1_at	LOC_Os01g70770	OsGSTF4	5.18335	1.40932
Os.7911.1.S1_at	LOC_Os01g27210	OsGSTF5	5.08801	3.7636
Os.40662.1.S1_at	LOC_Os01g27340	OsGSTF8	85.0167	-1.10669
Os.36663.1.S1_at	LOC_Os01g27390	OsGSTF10	-8.76806	-13.8314
Os.50371.1.S1_x_at	LOC_Os05g05620	OsGSTF17	-2.75402	-3.75728
OsAffx.18842.1.S1_at	LOC_Os11g14040	OsGSTZ4	-3.57302	-2.29915
Os.14330.1.S1_at	LOC_Os06g12630	OsDHAR2	2.41873	1.23032
