# Supplementary material for: Comprehensive expression analysis suggests overlapping and specific roles of rice glutathione S-transferase genes during development and stress responses
Source: BMC Genomics. 2010 Jan 29;11:73. doi: 10.1186/1471-2164-11-73 (PMC2825235; doi:10.1186/1471-2164-11-73)
Supplement: Additional file 12 — Fold change and regulation of GST genes differentially expressed under various biotic stress conditions. [file 1471-2164-11-73-S12.XLS]

## Sheet: Biotic_stress
Additional file 12. Fold change and regulation of GST genes differentially expressed under various biotic stress conditions
Probe Set ID	TIGR_Locus	Gene Name	Fold change
			Nip-3dpi-MG	Nip-4dpi-MG	IAC165-2dpi-SH	IAC165-4dpi-SH	IAC165-11dpi	Nip-2dpi-SH	Nip-4dpi-SH	Nip-11dpi-SH
Os.12200.1.S1_s_at	LOC_Os03g57200	OsGSTU1	2.88902	5.74179	-1.07531	-1.53372	-2.04556	-1.33749	-1.19003	-1.21987
Os.7794.1.S1_at	LOC_Os10g38501	OsGSTU3	5.56585	35.5168	2.47768	1.01309	-1.36878	1.50984	1.33216	1.59874
Os.2612.1.S1_at	LOC_Os10g38495	OsGSTU4	2.58819	44.131	1.26334	-1.6083	-2.84634	1.46063	1.94689	-1.16174
Os.28823.1.S1_at	LOC_Os01g37750	OsGSTU6	1.23638	7.67038	1.22927	1.24243	1.252	1.06351	1.24835	1.29742
Os.24890.1.S1_at	LOC_Os01g72120	OsGSTU7	1.14852	4.40611	1.74198	2.3796	1.12634	-1.01778	1.41226	1.96372
Os.8868.1.S1_at	LOC_Os10g38610	OsGSTU8	-1.29157	1.31114	-1.01018	4.03468	1.25803	-1.00198	-1.09049	1.00152
Os.9101.1.S1_at	LOC_Os10g38780	OsGSTU10	3.96172	1.23567	1.53136	2.46249	2.41888	1.71582	4.74402	4.82446
Os.13016.1.S1_a_at	LOC_Os07g07320	OsGSTU11	22.0125	4.73332	-1.04406	1.18659	1.02067	1.06957	1.24269	1.22675
Os.13015.1.S1_at	LOC_Os10g38360	OsGSTU12	3.33143	9.69864	1.623	2.42823	2.24274	1.43937	1.46595	1.75012
Os.9775.1.S1_at	LOC_Os10g38710	OsGSTU13	1.00729	-1.84828	-1.53754	-2.0637	1.03787	-1.4117	-1.74772	-1.104
Os.13014.1.S1_a_at	LOC_Os10g38140	OsGSTU15	-1.33359	-2.26169	-1.26172	-2.04891	-1.73584	-1.43586	1.07995	-1.39531
Os.5053.1.S1_at	LOC_Os10g38580	OsGSTU18	-1.41704	-5.95532	-2.07013	-3.06241	-4.12067	-1.4064	-1.22446	-3.76032
Os.9013.1.S1_at	LOC_Os10g38340	OsGSTU19	9.22214	50.9358	2.87144	2.03585	1.50756	1.55819	1.3669	-1.21505
Os.46635.1.S1_x_at	LOC_Os10g38350	OsGSTU20	-1.07376	3.19028	1.28755	1.22355	-1.2281	1.07643	2.29919	1.45486
Os.14444.1.S1_at	LOC_Os10g38700	OsGSTU23	1.08332	-2.09858	-1.21738	-1.01855	-1.21953	1.28149	1.08315	1.7996
Os.5441.1.S1_at	LOC_Os10g38470	OsGSTU24	3.06636	17.5526	1.51768	-1.08994	1.68281	-1.0072	1.00126	3.0834
Os.21842.1.S1_at	LOC_Os10g38670	OsGSTU26	-1.24153	-1.12363	-2.02504	-3.30466	-2.54458	-1.05254	-1.63933	-2.49541
Os.46634.1.S1_x_at	LOC_Os10g38489	OsGSTU29	1.53283	2.0818	1.24785	-1.02651	-1.02842	1.05599	1.20957	1.19484
Os.40000.1.S1_x_at	LOC_Os10g38600	OsGSTU30	1.06825	3.00788	1.09287	1.99207	1.15431	1.47288	-1.00077	-1.11424
Os.24890.1.S2_at	LOC_Os01g72130	OsGSTU35	1.48029	3.80244	1.81424	3.47566	2.12745	1.46595	1.65705	2.13784
Os.22957.1.S1_at	LOC_Os01g72140	OsGSTU36	-1.04622	-1.03575	3.91903	3.86445	3.44916	1.47532	1.2917	1.97923
OsAffx.24011.1.S1_at	LOC_Os01g72150	OsGSTU37	-1.21678	3.47577	1.5199	2.56926	2.18552	1.78304	1.16324	1.38576
OsAffx.11535.1.S1_at	LOC_Os01g49720	OsGSTU39	-1.00074	2.95564	1.002	1.00313	-1.08686	-1.36655	-1.03638	4.10281
Os.38022.2.S1_x_at	LOC_Os01g49710	OsGSTU40	1.04173	10.6076	1.00221	1.00642	1.00986	1.00178	1.01638	1.00853
Os.52054.1.S1_at	LOC_Os01g72160	OsGSTU41	-2.06944	1.1237	-1.09563	-1.84845	-1.58678	1.37409	-1.10174	-1.71874
Os.11303.1.S1_at	LOC_Os01g72170	OsGSTU42	1.2503	1.23963	1.21303	2.18092	1.56258	-1.08965	1.03915	1.17544
Os.56896.1.S1_at	LOC_Os03g44170	OsGSTU44	-1.01863	-1.03653	-1.00786	-1.01316	-2.10046	1.03868	1.03496	-1.06154
Os.52854.1.S1_at	LOC_Os07g28480	OsGSTU46	1.34366	-2.65407	4.00234	-1.43467	4.25598	2.06661	1.18072	-1.22682
Os.39228.1.S1_at	LOC_Os10g34020	OsGSTU47	-1.18291	-1.06142	2.04045	4.27159	2.17215	-1.23686	1.15538	1.18975
Os.4762.1.S1_at	LOC_Os10g38740	OsGSTU50	1.78584	6.60469	1.72139	-1.62578	-1.12203	1.75712	2.23981	2.81532
Os.25651.1.S1_at	LOC_Os01g27360	OsGSTF1	-1.18445	10.1257	1.47214	-1.05075	-3.91843	-2.77231	-3.82249	-3.18917
Os.2614.1.S1_at	LOC_Os03g04260	OsGSTF3	-1.36851	-4.63534	-1.24982	-1.70508	-1.92274	-1.05188	-1.52272	-1.68345
Os.4698.1.S1_at	LOC_Os01g70770	OsGSTF4	1.67024	8.26312	1.81816	-1.0957	1.0563	1.12375	1.76602	3.36681
Os.7911.1.S1_at	LOC_Os01g27210	OsGSTF5	1.42601	7.70777	1.92397	1.10682	-1.25118	1.17963	1.53677	1.18269
Os.4607.1.S1_at	LOC_Os10g39740	OsGSTF6	-1.35437	1.55924	-1.22402	-3.08809	-4.80215	-1.46222	-1.18828	-2.25529
Os.40662.1.S1_at	LOC_Os01g27340	OsGSTF8	-1.00206	4.79578	-1.06735	-1.00544	1.0233	1.00135	-1.01993	1.01957
Os.36663.1.S1_at	LOC_Os01g27390	OsGSTF10	1.02186	-1.39829	-3.21236	-3.48663	-2.81393	-1.15085	-1.88362	-2.15971
Os.30790.1.S1_at	LOC_Os01g27480	OsGSTF13	12.9857	11.7425	-1.00291	1.07799	1.01469	1.00797	1.01746	1.01607
Os.14372.1.S1_at	LOC_Os03g04220	OsGSTF14	-1.3308	-1.11421	-1.40745	-3.4569	-5.58199	-1.59926	-1.2952	-3.05843
Os.15269.1.S1_at	LOC_Os03g04240	OsGSTF15	-1.00468	-1.22249	-1.46991	-6.09259	-7.24436	-1.6261	-1.5489	-3.41282
Os.23119.1.S1_at	LOC_Os03g04250	OsGSTF16	-1.38825	-1.67363	-1.10475	-4.81457	-4.20403	-1.7765	-1.48606	-3.21516
Os.50371.1.S1_x_at	LOC_Os05g05620	OsGSTF17	-1.55481	-1.32733	1.20301	2.66907	-1.11013	1.2674	-1.13369	-1.21742
Os.9466.1.S1_a_at	LOC_Os12g10730	OsGSTZ2	-1.325	-4.70076	-1.0164	1.82795	1.16142	-1.05935	1.02847	1.1795
OsAffx.18842.1.S1_at	LOC_Os11g14040	OsGSTZ4	-1.12472	1.09477	1.59468	2.85252	1.55702	1.11132	1.56231	2.63973
Os.14330.1.S1_at	LOC_Os06g12630	OsDHAR2	-1.62531	-2.86978	1.8758	-1.01835	1.09482	-1.13046	-1.12368	1.00116
OsAffx.24215.1.S1_x_at	LOC_Os02g12800	OsEF1G1	1.28604	2.08982	1.00304	-1.47207	-1.2533	-1.02454	-1.11826	-1.17727
Os.10471.1.S1_a_at	LOC_Os06g37440	OsEF1G2	1.35568	2.25423	1.0497	-1.64499	-1.32089	1.06541	-1.16512	-1.13951
Os.28042.1.S1_a_at	LOC_Os04g35560	OsTCHQD1	2.77728	2.42996	-1.17212	1.00376	-1.02877	-1.23272	1.07496	1.31749
